# Supplementary material for: Porphyrin-Based Supramolecular Flags in the Thermal Gradients’ Wind: What Breaks the Symmetry, How and Why
Source: Nanomaterials (Basel). 2021 Jun 25;11(7):1673. doi: 10.3390/nano11071673 (PMC8305271; doi:10.3390/nano11071673)
Supplement: Supplementary file 1 [file nanomaterials-11-01673-s001.zip]

Archive with 1 entries (1 files):
- nanomaterials-1269701-supplementary.mp4
